# Supplementary material for: Sulfisoxazole inhibits the secretion of small extracellular vesicles by targeting the endothelin receptor A
Source: Nat Commun. 2019 Mar 27;10:1387. doi: 10.1038/s41467-019-09387-4 (PMC6437193; doi:10.1038/s41467-019-09387-4)
Supplement: Supplementary file 3 — Source Data [file 41467_2019_9387_MOESM3_ESM.xlsx]

## Sheet: Figure 1b
Figure 1b	sEV concentration measurement
							Divided by cell number
	MDA-MB231	Control	2.14e+11	221000000000	196000000000		10700	11050	9800
		SFX 100 uM	50500000000	58000000000	60250000000		2525	2900	3012.5
	MCF7	Control	8100000000	8050000000	8100000000		5450	5400	5050
		SFX 100 uM	8350000000	7650000000	8050000000		1980	2165	1680
	MCF10A	Control	218000000000	216000000000	202000000000		405	402.5	405
		SFX 100 uM	79200000000	86600000000	67200000000		417.5	382.5	402.5

## Sheet: Figure 1c
Figure 1c	sEV concentration measurement
			MDA-MB231			MCF7
		Capture No.	Control	SFX		Control	SFX
		1	58	7		18	14
		2	53	6		30	16
		3	38	22		21	14
		4	52	14		23	9
		5	50	13		21	14
		6	44	12		28	20
		7	45	10		32	18
		8	41	8		29	19
		9	38	11		26	17
		10	48	14		26	21
		11	60	12		29	19
		12	60	8		29	16
		13	45	8		33	21
		14	44	11		22	15
		15	54	8		24	18
		16	57	11		33	18
		17	47	13		24	18
		18	54	10		25	18
		19	46	10		19	19
		20	47	10		23	12
		21	64	19		19	13
		22	55	18		21	12
		23	37	13		24	8
		24	40	20		25	19
		25	45	16		21	12
		26	46	22		26	16
		27	55	11		31	14
		28	43	10		30	16
		29	40	14		28	16
		30	55	9		27	9

## Sheet: Figure 1d
Figure 1d	Microvesicle concentration measurement
			MDA-MB231
			n=1	n=2	n=3
		Control	498.138	765.743	617.319
		SFX 50 uM	510.224	703.707	761.397
		SFX 100 uM	372.514	765.685	668.337
			MCF-7
			n=1	n=2	n=3
		Control	183.386	184.295	155.13
		SFX 50uM	159.731	172.696	179.549
		SFX 100uM	175.138	179.357	137.431

## Sheet: Figure 1e
Figure 1e	Cytokine concentration measurement
		IL8	IL2	IL6	CX3CL1	CXCL13	CCL2	TGFB1
	Control	1.16667	1.16667	43.193	0.349819	5.13178	6.02899	42.6444
		7.94444	7.94444	46.5263	0.348007	3.27132	3.13043	38.2
		0	0	36	0.358877	2.96124	7.76812	40.8667
	SFX	0.333333	0	44.5965	0.342572	3.50388	2.98551	36.2
		1.22222	0.333333	37.7544	0.349819	3.5814	2.84058	37.9778
		0	1.22222	45.2983	0.340761	3.65891	4.43478	41.0889

## Sheet: Figure 1f
Figure 1f	miRNA expression analysis (sEV)
		Control	miR10b	miR21	miR23b	miR105	miR122	miR182	miR320b	miR503
	n=1	1	0.060512	0.551291	0.569147	0.008863	0.014052	0.789052	0.220829	0.478418
	n=2	1	0.498214	0.411591	0.145077	0.000566	0.601378	0.41055	0.079357	0.000111
	n=3	1	0.269446	0.740573	0.288909	0.602474	0.505822	0.712621	0.525953	0.001028

## Sheet: Figure 1g
Figure 1g	Protein expression analysis (sEV)
		Western band image j intensity
			EDIL3	HSP90	GPC1	Alix
		Control	1	1	1	1
			1	1	1	1
			1	1	1	1
		SFX 50 uM	0.692319	0.629675	0.535255	1.14863
			0.54701	0.431722	0.382616	1.09281
			0.75524	0.930993	0.623668	0.895281
		SFX 100 uM	0.402257	0.358771	0.034405	1.10057
			0.479914	0.313634	0.68718	0.930017
			0.358414	0.04309	0.223857	0.930584

## Sheet: Figure 2b
Figure 2b	SFX animal study (proliferation)
	Tumor growth curve (mm3)
		Day1	Day3	Day5	Day7	Day10	Day13	Day15
	Vehicle	147.366	91.5735	141.652	288.832	306.432	430.189	598.198
		158.167	279.539	404.66	571.614	766.456	729.299	1088.79
		225.591	375.542	442.103	430.864	517.739	564.479	741.285
		128.847	176.456	350.065	237.442	378.539	480.387	637.454
		108.374	176.456	269.994	245.051	391.701	501.498	596.808
		169.941	298.347	409.716	362.853	644.477	730.301	944.999
		148.103	274.309	380.098	425.345	452.829	464.871	824.192
	SFX	137.181	133.541	160.052	138.07	196.357	216.398	261.356
		145.096	183.901	311.332	524.687	484.956	586.425	143.185
		91.4708	183.863	173.327	231.416	238.274	297.351	360.256
		169.451	219.088	272.555	363.354	411.398	498.355	512.406
		195.097	120.006	145.225	170.773	188.686	324.944	488.844
		87.7304	133.541	160.052	138.07	198.364	231.189	261.356
		75.0727	94.3693	96.2115	122.314	132.388	151.931	197.514
	DOC	212.505	349.113	376.053	459.354	430.35	517.656	672.621
		82.7215	107.086	193.486	254.251	315.708	441.057	472.131
		170.438	218.53	411.983	558.407	611.264	738.72	815.561
		100.179	206.737	275.56	353.415	518.798	741.681	977.041
		133.86	199.809	289.588	269.118	370.738	411.398	493.75
		130.349	126.832	140.581	141.377	238.387	234.669	392.356
		162.462	73.9667	144.619	210.451	200.978	290.884	396.526
	Combination (Combi)	101.692	161.35	255.777	322.694	326.149	328.641	359.573
		169.451	219.088	272.555	363.354	425.35	438.671	412.406
		91.3102	194.656	191.297	131.2	136.694	181.371	136.563
		101.263	149.627	165.129	129.566	179.613	135.388	123.019
		114.777	101.853	75.3786	152.642	134.57	102.968	119.089
		92.5265	179.184	196.367	292.058	352.861	416.387	477.718
		58.9426	122.249	137.511	197.415	200.375	256.974	273.85

## Sheet: Figure 2c
Figure 2c	SFX animal study (metastasis)
	Tumor growth curve (mm3)
		Day1	Day8	Day15	Day22	Day29
	Vehicle	193.07	357.257	1197.24	2634.12	5657.76
		190.802	662.734	2799.45	4175.01	6179.99
		195.309	672.062	1863.89	2322.97	4216.04
		193.445	612.463	2062.71	3064.45	5144.02
		189.752	756.344	2070.61	2818.58	4478.67
		196.112	488.91	1186.72	2367.86	5319.79
		192.914	729.469	507.147	1413.57	4481.4
		192.12	473.661	1198.2	1706.64	3919.68
		192.384	704.953	3501.53	4445.93	6375.76
		192.914	522.784	1566.4	2579.39	5075.31
	SFX	192.914	300.363	554.977	911.643	1969.99
		192.119	275.935	384.054	599.835	1361.77
		195.576	194.92	590.402	785.863	1685.24
		194.242	69.3618	205.295	377.303	708.755
		190.276	135.419	143.06	245.606	526.902
		195.04	128.422	1095.94	1344.04	2354.93
		192.649	149.485	564.918	915.017	1864.3
		192.649	88.4366	1094.7	1600.89	2622.55
		191.854	140.505	365.618	654.886	1293.21
		191.856	222.967	828.108	1316.82	2635.98
	DOC	193.179	690.524	860.697	1552.08	3237.23
		191.592	731.711	1369.75	2016.21	3140.21
		195.576	334.192	588.938	884.293	1917.98
		193.976	392.7	421.325	980.391	1569.67
		190.538	290.741	451.46	989.802	2416.86
		193.968	516.154	1051.81	2445.24	4989.14
		192.649	266.032	319.866	505.938	1301.6
		192.649	325.479	1023.08	1440.48	2361.01
		192.914	152.155	241.75	801.683	1515.23
		190.802	238.487	187.131	551.492	1285.99
	Combination (Combi)	193.962	116.492	207.287	459.363	14.3221
		193.467	82.7338	297.412	671.551	737.452
		191.204	278.72	230.646	467.183	663.506
		188.076	68.9606	97.0307	230.871	440.261
		201.474	114.236	150.604	312.384	583.731
		187.921	237.58	481.707	859.223	1660.58
		198.12	707.489	529.007	1038.58	2356.6
		195.841	316.919	307.769	516.462	716.97
		191.065	303.104	221.806	504.903	620.041
		196.194	122.266	393.471	1003.35	1837.89

## Sheet: Figure 2d
Figure 2d	Survival rate
		Vehicle	DOC	SFX	Combination
	0	100	100	100	100	(%)
	1	100	100	100	100
	2	100	100	100	100
	3	100	100	100	100
	4	100	100	100	100
	5	100	100	100	100
	6	100	100	100	100
	7	100	100	100	100
	8	100	100	100	100
	9	90	100	100	100
	10	90	100	100	100
	11	90	100	100	100
	12	90	100	100	100
	13	90	100	100	100
	14	90	90	90	100
	15	80	90	90	100
	16	80	90	90	100
	17	80	90	90	100
	18	80	90	90	100
	19	80	90	90	100
	20	80	80	80	100
	21	40	80	80	100
	22	40	80	80	100
	23	40	80	80	100
	24	40	80	80	100
	25	40	80	80	100
	26	10	40	40	100
	27	10	40	40	100
	28	10	40	40	100
	29		40	40	100
	30		40	40	100
	31		40	40	100
	32		10	20	100
	33		10	20	100
	34		10	20	100
	35		10	20	100
	36		10	20	80
	37			10	80
	38			10	80
	39			10	80
	40			10	80
	41			10	80
	42			10	40
	43				40
	44				40
	45				40
	46				40
	47				40
	48				20
	49				20
	50				20

## Sheet: Figure 2e
Figure 2e	Number of metastasis nodule
		Vehicle	SFX	DOC	Combination
	Lung nodule	6	0	1	0
		2	1	1	0
		3	1	1	0
		1	0	0	0
		0	0	0	0
	Liver nodule	20	6	12	2
		16	5	10	0
		28	4	14	0
		14	3	10	2
		10	3	14	0

[truncated: 49 more sheets: Figure 2f, Figure 3c, Figure 3d, Figure 4b, Figure 4c, Figure 4d, Figure 4i, Figure 4j, Figure 5a, Figure 5c, Figure 5d, Figure 5e, Figure 5f, Figure 5g, Figure 6b, Figure 6d, Figure 6e, Figure 7b, Figure 7d, Supple 1b …]
